# Supplementary material for: Non‐Invasive Sampling Reveals Genetic Differentiation and Lineage Structure in the Rare Butterfly Luehdorfia chinensis Leech (Lepidoptera Papilionidae)
Source: Ecol Evol. 2026 Jun 4;16(6):e73764. doi: 10.1002/ece3.73764 (PMC13238631; doi:10.1002/ece3.73764)
Supplement: Supplementary file 1 — Data S1: ece373764‐sup‐0001‐DataS1.zip. [file ECE3-16-e73764-s001.zip]

Archive with 7 entries (7 files):
- Data S2:NIS_DNA_quality_raw_data.csv
- Data S3:GenBank_accession_list.csv.xlsx
- Data S4:COI.arp
- Data S5:COI.fas.fas
- Data S6:COI_haplotype.nex.nex
- README.csv.csv
- Data S1:population_info.csv.csv
