# Supplementary material for: Non‐Invasive Sampling Reveals Genetic Differentiation and Lineage Structure in the Rare Butterfly Luehdorfia chinensis Leech (Lepidoptera Papilionidae)
Source: Ecol Evol. 2026 Jun 4;16(6):e73764. doi: 10.1002/ece3.73764 (PMC13238631; doi:10.1002/ece3.73764)
Supplement: Supplementary file 1 — Data S1: ece373764‐sup‐0001‐DataS1.zip. [file ECE3-16-e73764-s001.zip › Data S2:NIS_DNA_quality_raw_data.csv]

## Sheet: Data S2_NIS_DNA_quality_raw_dat
SampleID	Replicate	Concentration_ug_ml	Purity_A260_280	Total DNA yield
1D3	1	10.2	1.58	204
1D3	2	15.5	1.8	310
1D3	3	12.2	1.67	244
1D3	4	9.5	1.78	190
1D3	5	7.5	1.68	150
1D4	1	19.4	1.69	388
1D4	2	15.6	1.81	312
1D4	3	26.4	1.65	528
1D4	4	21.6	1.76	432
1D4	5	24.2	1.55	484
1D5	1	47.5	1.79	950
1D5	2	27.5	1.69	550
1D5	3	35.7	1.93	714
1D5	4	28.4	1.84	568
1D5	5	24.3	1.85	486
1DF	1	27.8	1.54	1390
1DF	2	19.5	1.69	975
1DF	3	25.7	1.78	1285
1DF	4	32.5	1.56	1625
1DF	5	15.8	1.67	790
1DK	1	7.9	1.75	158
1DK	2	8.5	1.87	170
1DK	3	10.4	1.59	208
1DK	4	18.2	1.75	364
1DK	5	17.5	1.79	350
1E3	1	20.1	1.79	402
1E3	2	13.4	1.69	268
1E3	3	18.3	1.82	366
1E3	4	15.2	1.84	304
1E3	5	13.6	1.75	272
1E4	1	24.3	1.79	486
1E4	2	24.9	1.61	498
1E4	3	31.1	1.86	622
1E4	4	33.5	1.67	670
1E4	5	23.7	1.79	474
1E5	1	46.1	1.75	922
1E5	2	53.4	1.82	1068
1E5	3	65.3	1.95	1306
1E5	4	28.6	1.82	572
1E5	5	49.6	1.85	992
1EC	1	195.4	1.83	3908
1EC	2	228.6	1.92	4572
1EC	3	174.9	1.83	3498
1EC	4	249.3	1.94	4986
1EC	5	235.4	1.91	4708
1EF	1	20.3	1.68	1015
1EF	2	11.2	1.67	560
1EF	3	12.5	1.68	625
1EF	4	10.7	1.75	535
1EF	5	15.7	1.55	785
1EK	1	15.5	1.57	310
1EK	2	18.7	1.71	374
1EK	3	8.9	1.57	178
1EK	4	13.4	1.58	268
1EK	5	21.7	1.78	434
D3	1	11.2	1.7	224
D3	2	15.7	1.59	314
D3	3	14.6	1.73	292
D3	4	19.5	1.64	390
D3	5	13.2	1.85	264
D4	1	22.7	1.83	454
D4	2	34.2	1.76	684
D4	3	31.6	1.73	632
D4	4	20.8	1.66	416
D4	5	28.2	1.79	564
D5	1	41.5	1.84	830
D5	2	61.1	1.7	1222
D5	3	35.9	1.83	718
D5	4	52.5	1.75	1050
D5	5	32.3	1.92	646
DF	1	54.4	1.83	2720
DF	2	28.7	1.71	1435
DF	3	26.4	1.66	1320
DF	4	37.3	1.62	1865
DF	5	42.4	1.55	2120
DK	1	16.3	1.75	326
DK	2	14.6	1.87	292
DK	3	18.2	1.59	364
DK	4	19.1	1.75	382
DK	5	20	1.79	400
E3	1	21.2	1.77	424
E3	2	29.8	1.86	596
E3	3	37.8	1.73	756
E3	4	18.4	1.74	368
E3	5	28.2	1.68	564
E4	1	30.4	1.81	608
E4	2	34.6	1.94	692
E4	3	35.2	1.7	704
E4	4	37.5	1.71	750
E4	5	29.3	1.63	586
E5	1	37.6	1.82	752
E5	2	64.7	1.86	1294
E5	3	62.8	1.85	1256
E5	4	70.3	1.96	1406
E5	5	63.6	1.89	1272
EC	1	268.5	1.95	5370
EC	2	239.6	1.83	4792
EC	3	189.4	1.99	3788
EC	4	214.3	1.82	4286
EC	5	267.2	1.91	5344
EF	1	30.7	1.65	1535
EF	2	20.4	1.58	1020
EF	3	32.6	1.56	1630
EF	4	28.6	1.63	1430
EF	5	17.2	1.66	860
EK	1	23.4	1.7	468
EK	2	23.7	1.49	474
EK	3	15.6	1.68	312
EK	4	34.5	1.82	690
EK	5	19.7	1.65	394
MD3	1	34.2	1.69	684
MD3	2	35.1	1.76	702
MD3	3	40.6	1.84	812
MD3	4	36.7	1.64	734
MD3	5	30.2	1.7	604
MD4	1	48.4	1.73	968
MD4	2	34.6	1.63	692
MD4	3	44.4	1.82	888
MD4	4	43.7	1.63	874
MD4	5	36.6	1.75	732
MD5	1	54.4	1.83	1088
MD5	2	63.6	1.97	1272
MD5	3	64.8	1.85	1296
MD5	4	71.3	1.75	1426
MD5	5	68.1	1.84	1362
MDF	1	43.7	1.56	2185
MDF	2	52.1	1.59	2605
MDF	3	68.5	1.67	3425
MDF	4	77.3	1.81	3865
MDF	5	67.1	1.69	3355
MDK	1	27.8	1.94	556
MDK	2	30.9	1.76	618
MDK	3	32	1.65	640
MDK	4	25.4	1.78	508
MDK	5	19.5	1.79	390
ME3	1	30.3	1.65	606
ME3	2	37.6	1.74	752
ME3	3	40.1	1.87	802
ME3	4	35.2	1.75	704
ME3	5	31.6	1.83	632
ME4	1	47.8	1.77	956
ME4	2	38.7	1.67	774
ME4	3	30.5	1.74	610
ME4	4	43.2	1.65	864
ME4	5	49.3	1.83	986
ME5	1	66.3	1.82	1326
ME5	2	52.5	1.74	1050
ME5	3	71.6	1.79	1432
ME5	4	50.2	1.99	1004
ME5	5	52.1	1.84	1042
MEC	1	247.8	1.85	4956
MEC	2	278.6	1.93	5572
MEC	3	324.6	1.79	6492
MEC	4	224.4	1.84	4488
MEC	5	263.8	1.97	5276
MEF	1	63.9	1.89	3195
MEF	2	59.2	1.74	2960
MEF	3	64.4	1.68	3220
MEF	4	51.2	1.87	2560
MEF	5	56.7	1.73	2835
MEK	1	24	1.66	480
MEK	2	26.8	1.69	536
MEK	3	35.7	1.47	714
MEK	4	42.2	1.83	844
MEK	5	45.5	1.94	910
