# Supplementary material for: Non‐Invasive Sampling Reveals Genetic Differentiation and Lineage Structure in the Rare Butterfly Luehdorfia chinensis Leech (Lepidoptera Papilionidae)
Source: Ecol Evol. 2026 Jun 4;16(6):e73764. doi: 10.1002/ece3.73764 (PMC13238631; doi:10.1002/ece3.73764)
Supplement: Supplementary file 1 — Data S1: ece373764‐sup‐0001‐DataS1.zip. [file ECE3-16-e73764-s001.zip › Data S3:GenBank_accession_list.csv.xlsx]

## Sheet: Sheet1
Table 2 GenBank accession numbers of COI sequences from geographic populations of L. chinensis
Geographic population	Samples	GenBank accession number
LS	LS1-LS5	PP717937-PP717941
HZZ	HZZ1-HZZ5	PP717927-PP717931
THL	THL1*	OR058734
	THL2*-THL4*	KP061178-KP061180
	THL5-THL7	PP717946-PP717948
CZ*	CZ1*-CZ5*	KP061166-KP061170
BHS*	BHS1*	EU622524
	BHS2*-BHS6*	KP061154-KP061158
HZ*	HZ1*-HZ5*	KP061202-KP061206
WYJ*		MZ420706
LYS*		KU360130
HY*		KM453725
LSX*		OR044720
NS*		KM453727
XA*		NC027672
ZZ*		KM453726
* From the NCBI database
