# Supplementary material for: Non‐Invasive Sampling Reveals Genetic Differentiation and Lineage Structure in the Rare Butterfly Luehdorfia chinensis Leech (Lepidoptera Papilionidae)
Source: Ecol Evol. 2026 Jun 4;16(6):e73764. doi: 10.1002/ece3.73764 (PMC13238631; doi:10.1002/ece3.73764)
Supplement: Supplementary file 1 — Data S1: ece373764‐sup‐0001‐DataS1.zip. [file ECE3-16-e73764-s001.zip › Data S4:COI.arp]

#    Project File generated by DnaSP Ver. 5.10.01;     16 - September - 2025
#    =======================================================================

# Information from file wuLJ - ¸±±¾.fas
# Number of sequences: 45    Number of sequences used: 45
# Number of Sites in the complete Data File: 621
# Selected Region:  1-621
# Sites with alignment gaps:  not considered
# Invariable sites:  removed
# Number of Sites in "1.hap" file: 12


[Profile]
   Title = "Haplotype Data from wuLJ - ¸±±¾.fas DnaSP file"
   NbSamples = 13
   DataType = DNA
   GenotypicData = 0
   LocusSeparator = NONE
   MissingData = "?"
   CompDistMatrix = 1


[Data]

[[HaplotypeDefinition]]
   HaplList = EXTERN "1.hap"

[[Samples]]
   SampleName = "BHS"
   SampleSize = 6
   SampleData= {
       Hap_1 4
       Hap_2 1
       Hap_3 1
}
   SampleName = "CZ"
   SampleSize = 5
   SampleData= {
       Hap_1 5
}
   SampleName = "HZ"
   SampleSize = 5
   SampleData= {
       Hap_1 5
}
   SampleName = "HZZ"
   SampleSize = 5
   SampleData= {
       Hap_4 3
       Hap_5 2
}
   SampleName = "HY"
   SampleSize = 1
   SampleData= {
       Hap_4 1
}
   SampleName = "ZZ"
   SampleSize = 1
   SampleData= {
       Hap_4 1
}
   SampleName = "NS"
   SampleSize = 1
   SampleData= {
       Hap_4 1
}
   SampleName = "LYS"
   SampleSize = 1
   SampleData= {
       Hap_1 1
}
   SampleName = "LS"
   SampleSize = 5
   SampleData= {
       Hap_1 5
}
   SampleName = "WYJ"
   SampleSize = 6
   SampleData= {
       Hap_2 6
}
   SampleName = "XA"
   SampleSize = 1
   SampleData= {
       Hap_4 1
}
   SampleName = "LSX"
   SampleSize = 1
   SampleData= {
       Hap_4 1
}
   SampleName = "THL"
   SampleSize = 7
   SampleData= {
       Hap_1 7
}


	[[Structure]]

		StructureName="New Edited Structure"
		NbGroups=2

		Group={
			"BHS"
			"WYJ"
			"THL"
			"CZ"
			"HZ"
			"LS"
			"HZZ"
		}

		Group={
			"LSX"
			"XA"
			"LYS"
			"NS"
			"ZZ"
			"HY"
		}
