# Supplementary material for: Non‐Invasive Sampling Reveals Genetic Differentiation and Lineage Structure in the Rare Butterfly Luehdorfia chinensis Leech (Lepidoptera Papilionidae)
Source: Ecol Evol. 2026 Jun 4;16(6):e73764. doi: 10.1002/ece3.73764 (PMC13238631; doi:10.1002/ece3.73764)
Supplement: Supplementary file 1 — Data S1: ece373764‐sup‐0001‐DataS1.zip. [file ECE3-16-e73764-s001.zip › Data S5:COI.fas.fas]

>BHS1
ACTTCTCTTAGTTTACTAATTCGTACTGAATTAGGTAATCCTGGATCTTTAATTGGTGATGATCAAATTTATAATACTATTGTTACAGCTCATGCTTTTATTATAATTTTTTTTATAGTTATACCAATTATAATTGGTGGATTTGGAAATTGATTAGTACCTCTAATATTAGGAGCCCCTGATATAGCTTTCCCCCGAATAAATAATATAAGATTTTGATTATTACCCCCCTCTTTAACTTTATTAATTTCAAGAAGAATTGTAGAAAATGGAGCAGGAACAGGATGAACAGTTTATCCTCCTCTTTCCTCTAATATTGCTCATAGAGGAAGCTCAGTAGATTTAGCTATTTTTTCTTTACACTTAGCTGGAATTTCTTCAATTCTAGGTGCTATTAATTTTATTACTACAATTATTAATATACGAATTAATAATATATCCTTTGATCAAATACCATTATTTGTATGAGCTGTAGGAATTACAGCTTTATTATTATTATTATCATTACCAGTATTAGCTGGTGCAATTACTATACTATTAACTGATCGAAATTTAAATACTTCTTTTTTTGATCCAGCTGGAGGAGGAGACCCTATTTTATATCAACATTTATTTTGATTT
>BHS2
ACTTCTCTTAGTTTACTAATTCGTACTGAATTAGGTAATCCTGGATCTTTAATTGGTGATGATCAAATTTATAATACTATTGTTACAGCTCATGCTTTTATTATAATTTTTTTTATAGTTATACCAATTATAATTGGTGGATTTGGAAATTGATTAGTACCTTTAATATTAGGAGCCCCTGATATAGCTTTCCCCCGAATAAATAATATAAGATTTTGATTATTACCCCCCTCTTTAACTTTATTAATTTCAAGAAGAATTGTAGAAAATGGAGCAGGAACAGGATGAACAGTTTATCCTCCTCTTTCCTCTAATATTGCTCATAGAGGAAGCTCAGTAGATTTAGCTATTTTTTCTTTACACTTAGCTGGAATTTCTTCAATTCTAGGTGCTATTAATTTTATTACTACAATTATTAATATACGAATTAATAATATATCCTTTGATCAAATACCTTTATTTGTATGAGCTGTAGGAATTACAGCTTTATTATTATTATTATCATTACCAGTATTAGCTGGAGCAATTACTATACTATTAACTGATCGAAATTTAAATACTTCTTTTTTTGATCCAGCTGGAGGAGGAGATCCTATTTTATATCAACATTTATTTTGATTT
>BHS3
ACTTCTCTTAGTTTACTAATTCGTACTGAATTAGGTAATCCTGGATCTTTAATTGGTGATGATCAAATTTATAATACTATTGTTACAGCTCATGCTTTTATTATAATTTTTTTTATAGTTATACCAATTATAATTGGTGGATTTGGAAATTGATTAGTACCTCTAATATTAGGAGCCCCTGATATAGCTTTCCCCCGAATAAATAATATAAGATTTTGATTATTACCCCCCTCTTTAACTTTATTAATTTCAAGAAGAATTGTAGAAAATGGAGCAGGAACAGGATGAACAGTTTATCCTCCTCTTTCCTCTAATATTGCTCATAGAGGAAGCTCAGTAGATTTAGCTATTTTTTCTTTACACTTAGCTGGAATTTCTTCAATTCTAGGTGCTATTAATTTTATTACTACAATTATTAATATACGAATTAATAATATATCCTTTGATCAAATACCATTATTTGTATGAGCTGTAGGAATTACAGCTTTATTATTATTATTATCATTACCAGTATTAGCTGGTGCAATTACTATACTATTAACTGATCGAAATTTAAATACTTCTTTTTTTGATCCAGCTGGAGGAGGAGACCCTATTTTATATCAACATTTATTTTGATTT
>BHS4
ACTTCTCTTAGTTTACTAATTCGTACTGAATTAGGTAATCCTGGATCTTTAATTGGTGATGATCAAATTTATAATACTATTGTTACAGCTCATGCTTTTATTATAATTTTTTTTATAGTTATACCAATTATAATTGGTGGATTTGGAAATTGATTAGTACCTCCAATATTAGGAGCCCCTGATATAGCTTTCCCCCGAATAAATAATATAAGATTTTGATTATTACCCCCCTCTTTAACTTTATTAATTTCAAGAAGAATTGTAGAAAATGGAGCAGGAACAGGATGAACAGTTTATCCTCCTCTTTCCTCTAATATTGCTCATAGAGGAAGCTCAGTAGATTTAGCTATTTTTTCTTTACACTTAGCTGGAATTTCTTCAATTCTAGGTGCTATTAATTTTATTACTACAATTATTAATATACGAATTAATAATATATCCTTTGATCAAATACCATTATTTGTATGAGCTGTAGGAATTACAGCTTTATTATTATTATTATCATTACCAGTATTAGCTGGTGCAATTACTATACTATTAACTGATCGAAATTTAAATACTTCTTTTTTTGATCCAGCTGGAGGAGGAGCTCCTATTTTATATCAACATTTATTTTGATTT
>BHS5
ACTTCTCTTAGTTTACTAATTCGTACTGAATTAGGTAATCCTGGATCTTTAATTGGTGATGATCAAATTTATAATACTATTGTTACAGCTCATGCTTTTATTATAATTTTTTTTATAGTTATACCAATTATAATTGGTGGATTTGGAAATTGATTAGTACCTCTAATATTAGGAGCCCCTGATATAGCTTTCCCCCGAATAAATAATATAAGATTTTGATTATTACCCCCCTCTTTAACTTTATTAATTTCAAGAAGAATTGTAGAAAATGGAGCAGGAACAGGATGAACAGTTTATCCTCCTCTTTCCTCTAATATTGCTCATAGAGGAAGCTCAGTAGATTTAGCTATTTTTTCTTTACACTTAGCTGGAATTTCTTCAATTCTAGGTGCTATTAATTTTATTACTACAATTATTAATATACGAATTAATAATATATCCTTTGATCAAATACCATTATTTGTATGAGCTGTAGGAATTACAGCTTTATTATTATTATTATCATTACCAGTATTAGCTGGTGCAATTACTATACTATTAACTGATCGAAATTTAAATACTTCTTTTTTTGATCCAGCTGGAGGAGGAGACCCTATTTTATATCAACATTTATTTTGATTT
>CZ1
ACTTCTCTTAGTTTACTAATTCGTACTGAATTAGGTAATCCTGGATCTTTAATTGGTGATGATCAAATTTATAATACTATTGTTACAGCTCATGCTTTTATTATAATTTTTTTTATAGTTATACCAATTATAATTGGTGGATTTGGAAATTGATTAGTACCTCTAATATTAGGAGCCCCTGATATAGCTTTCCCCCGAATAAATAATATAAGATTTTGATTATTACCCCCCTCTTTAACTTTATTAATTTCAAGAAGAATTGTAGAAAATGGAGCAGGAACAGGATGAACAGTTTATCCTCCTCTTTCCTCTAATATTGCTCATAGAGGAAGCTCAGTAGATTTAGCTATTTTTTCTTTACACTTAGCTGGAATTTCTTCAATTCTAGGTGCTATTAATTTTATTACTACAATTATTAATATACGAATTAATAATATATCCTTTGATCAAATACCATTATTTGTATGAGCTGTAGGAATTACAGCTTTATTATTATTATTATCATTACCAGTATTAGCTGGTGCAATTACTATACTATTAACTGATCGAAATTTAAATACTTCTTTTTTTGATCCAGCTGGAGGAGGAGACCCTATTTTATATCAACATTTATTTTGATTT
>CZ2
ACTTCTCTTAGTTTACTAATTCGTACTGAATTAGGTAATCCTGGATCTTTAATTGGTGATGATCAAATTTATAATACTATTGTTACAGCTCATGCTTTTATTATAATTTTTTTTATAGTTATACCAATTATAATTGGTGGATTTGGAAATTGATTAGTACCTCTAATATTAGGAGCCCCTGATATAGCTTTCCCCCGAATAAATAATATAAGATTTTGATTATTACCCCCCTCTTTAACTTTATTAATTTCAAGAAGAATTGTAGAAAATGGAGCAGGAACAGGATGAACAGTTTATCCTCCTCTTTCCTCTAATATTGCTCATAGAGGAAGCTCAGTAGATTTAGCTATTTTTTCTTTACACTTAGCTGGAATTTCTTCAATTCTAGGTGCTATTAATTTTATTACTACAATTATTAATATACGAATTAATAATATATCCTTTGATCAAATACCATTATTTGTATGAGCTGTAGGAATTACAGCTTTATTATTATTATTATCATTACCAGTATTAGCTGGTGCAATTACTATACTATTAACTGATCGAAATTTAAATACTTCTTTTTTTGATCCAGCTGGAGGAGGAGACCCTATTTTATATCAACATTTATTTTGATTT
>CZ3
ACTTCTCTTAGTTTACTAATTCGTACTGAATTAGGTAATCCTGGATCTTTAATTGGTGATGATCAAATTTATAATACTATTGTTACAGCTCATGCTTTTATTATAATTTTTTTTATAGTTATACCAATTATAATTGGTGGATTTGGAAATTGATTAGTACCTCTAATATTAGGAGCCCCTGATATAGCTTTCCCCCGAATAAATAATATAAGATTTTGATTATTACCCCCCTCTTTAACTTTATTAATTTCAAGAAGAATTGTAGAAAATGGAGCAGGAACAGGATGAACAGTTTATCCTCCTCTTTCCTCTAATATTGCTCATAGAGGAAGCTCAGTAGATTTAGCTATTTTTTCTTTACACTTAGCTGGAATTTCTTCAATTCTAGGTGCTATTAATTTTATTACTACAATTATTAATATACGAATTAATAATATATCCTTTGATCAAATACCATTATTTGTATGAGCTGTAGGAATTACAGCTTTATTATTATTATTATCATTACCAGTATTAGCTGGTGCAATTACTATACTATTAACTGATCGAAATTTAAATACTTCTTTTTTTGATCCAGCTGGAGGAGGAGACCCTATTTTATATCAACATTTATTTTGATTT
>CZ4
ACTTCTCTTAGTTTACTAATTCGTACTGAATTAGGTAATCCTGGATCTTTAATTGGTGATGATCAAATTTATAATACTATTGTTACAGCTCATGCTTTTATTATAATTTTTTTTATAGTTATACCAATTATAATTGGTGGATTTGGAAATTGATTAGTACCTCTAATATTAGGAGCCCCTGATATAGCTTTCCCCCGAATAAATAATATAAGATTTTGATTATTACCCCCCTCTTTAACTTTATTAATTTCAAGAAGAATTGTAGAAAATGGAGCAGGAACAGGATGAACAGTTTATCCTCCTCTTTCCTCTAATATTGCTCATAGAGGAAGCTCAGTAGATTTAGCTATTTTTTCTTTACACTTAGCTGGAATTTCTTCAATTCTAGGTGCTATTAATTTTATTACTACAATTATTAATATACGAATTAATAATATATCCTTTGATCAAATACCATTATTTGTATGAGCTGTAGGAATTACAGCTTTATTATTATTATTATCATTACCAGTATTAGCTGGTGCAATTACTATACTATTAACTGATCGAAATTTAAATACTTCTTTTTTTGATCCAGCTGGAGGAGGAGACCCTATTTTATATCAACATTTATTTTGATTT
>CZ5
ACTTCTCTTAGTTTACTAATTCGTACTGAATTAGGTAATCCTGGATCTTTAATTGGTGATGATCAAATTTATAATACTATTGTTACAGCTCATGCTTTTATTATAATTTTTTTTATAGTTATACCAATTATAATTGGTGGATTTGGAAATTGATTAGTACCTCTAATATTAGGAGCCCCTGATATAGCTTTCCCCCGAATAAATAATATAAGATTTTGATTATTACCCCCCTCTTTAACTTTATTAATTTCAAGAAGAATTGTAGAAAATGGAGCAGGAACAGGATGAACAGTTTATCCTCCTCTTTCCTCTAATATTGCTCATAGAGGAAGCTCAGTAGATTTAGCTATTTTTTCTTTACACTTAGCTGGAATTTCTTCAATTCTAGGTGCTATTAATTTTATTACTACAATTATTAATATACGAATTAATAATATATCCTTTGATCAAATACCATTATTTGTATGAGCTGTAGGAATTACAGCTTTATTATTATTATTATCATTACCAGTATTAGCTGGTGCAATTACTATACTATTAACTGATCGAAATTTAAATACTTCTTTTTTTGATCCAGCTGGAGGAGGAGACCCTATTTTATATCAACATTTATTTTGATTT
>EU622524 Luehdorfia chinensis BHS
ACTTCTCTTAGTTTACTAATTCGTACTGAATTAGGTAATCCTGGATCTTTAATTGGTGATGATCAAATTTATAATACTATTGTTACAGCTCATGCTTTTATTATAATTTTTTTTATAGTTATACCAATTATAATTGGTGGATTTGGAAATTGATTAGTACCTCTAATATTAGGAGCCCCTGATATAGCTTTCCCCCGAATAAATAATATAAGATTTTGATTATTACCCCCCTCTTTAACTTTATTAATTTCAAGAAGAATTGTAGAAAATGGAGCAGGAACAGGATGAACAGTTTATCCTCCTCTTTCCTCTAATATTGCTCATAGAGGAAGCTCAGTAGATTTAGCTATTTTTTCTTTACACTTAGCTGGAATTTCTTCAATTCTAGGTGCTATTAATTTTATTACTACAATTATTAATATACGAATTAATAATATATCCTTTGATCAAATACCATTATTTGTATGAGCTGTAGGAATTACAGCTTTATTATTATTATTATCATTACCAGTATTAGCTGGTGCAATTACTATACTATTAACTGATCGAAATTTAAATACTTCTTTTTTTGATCCAGCTGGAGGAGGAGACCCTATTTTATATCAACATTTATTTTGATTT
>HZ1
ACTTCTCTTAGTTTACTAATTCGTACTGAATTAGGTAATCCTGGATCTTTAATTGGTGATGATCAAATTTATAATACTATTGTTACAGCTCATGCTTTTATTATAATTTTTTTTATAGTTATACCAATTATAATTGGTGGATTTGGAAATTGATTAGTACCTCTAATATTAGGAGCCCCTGATATAGCTTTCCCCCGAATAAATAATATAAGATTTTGATTATTACCCCCCTCTTTAACTTTATTAATTTCAAGAAGAATTGTAGAAAATGGAGCAGGAACAGGATGAACAGTTTATCCTCCTCTTTCCTCTAATATTGCTCATAGAGGAAGCTCAGTAGATTTAGCTATTTTTTCTTTACACTTAGCTGGAATTTCTTCAATTCTAGGTGCTATTAATTTTATTACTACAATTATTAATATACGAATTAATAATATATCCTTTGATCAAATACCATTATTTGTATGAGCTGTAGGAATTACAGCTTTATTATTATTATTATCATTACCAGTATTAGCTGGTGCAATTACTATACTATTAACTGATCGAAATTTAAATACTTCTTTTTTTGATCCAGCTGGAGGAGGAGACCCTATTTTATATCAACATTTATTTTGATTT
>HZ2
ACTTCTCTTAGTTTACTAATTCGTACTGAATTAGGTAATCCTGGATCTTTAATTGGTGATGATCAAATTTATAATACTATTGTTACAGCTCATGCTTTTATTATAATTTTTTTTATAGTTATACCAATTATAATTGGTGGATTTGGAAATTGATTAGTACCTCTAATATTAGGAGCCCCTGATATAGCTTTCCCCCGAATAAATAATATAAGATTTTGATTATTACCCCCCTCTTTAACTTTATTAATTTCAAGAAGAATTGTAGAAAATGGAGCAGGAACAGGATGAACAGTTTATCCTCCTCTTTCCTCTAATATTGCTCATAGAGGAAGCTCAGTAGATTTAGCTATTTTTTCTTTACACTTAGCTGGAATTTCTTCAATTCTAGGTGCTATTAATTTTATTACTACAATTATTAATATACGAATTAATAATATATCCTTTGATCAAATACCATTATTTGTATGAGCTGTAGGAATTACAGCTTTATTATTATTATTATCATTACCAGTATTAGCTGGTGCAATTACTATACTATTAACTGATCGAAATTTAAATACTTCTTTTTTTGATCCAGCTGGAGGAGGAGACCCTATTTTATATCAACATTTATTTTGATTT
>HZ3
ACTTCTCTTAGTTTACTAATTCGTACTGAATTAGGTAATCCTGGATCTTTAATTGGTGATGATCAAATTTATAATACTATTGTTACAGCTCATGCTTTTATTATAATTTTTTTTATAGTTATACCAATTATAATTGGTGGATTTGGAAATTGATTAGTACCTCTAATATTAGGAGCCCCTGATATAGCTTTCCCCCGAATAAATAATATAAGATTTTGATTATTACCCCCCTCTTTAACTTTATTAATTTCAAGAAGAATTGTAGAAAATGGAGCAGGAACAGGATGAACAGTTTATCCTCCTCTTTCCTCTAATATTGCTCATAGAGGAAGCTCAGTAGATTTAGCTATTTTTTCTTTACACTTAGCTGGAATTTCTTCAATTCTAGGTGCTATTAATTTTATTACTACAATTATTAATATACGAATTAATAATATATCCTTTGATCAAATACCATTATTTGTATGAGCTGTAGGAATTACAGCTTTATTATTATTATTATCATTACCAGTATTAGCTGGTGCAATTACTATACTATTAACTGATCGAAATTTAAATACTTCTTTTTTTGATCCAGCTGGAGGAGGAGACCCTATTTTATATCAACATTTATTTTGATTT
>HZ4
ACTTCTCTTAGTTTACTAATTCGTACTGAATTAGGTAATCCTGGATCTTTAATTGGTGATGATCAAATTTATAATACTATTGTTACAGCTCATGCTTTTATTATAATTTTTTTTATAGTTATACCAATTATAATTGGTGGATTTGGAAATTGATTAGTACCTCTAATATTAGGAGCCCCTGATATAGCTTTCCCCCGAATAAATAATATAAGATTTTGATTATTACCCCCCTCTTTAACTTTATTAATTTCAAGAAGAATTGTAGAAAATGGAGCAGGAACAGGATGAACAGTTTATCCTCCTCTTTCCTCTAATATTGCTCATAGAGGAAGCTCAGTAGATTTAGCTATTTTTTCTTTACACTTAGCTGGAATTTCTTCAATTCTAGGTGCTATTAATTTTATTACTACAATTATTAATATACGAATTAATAATATATCCTTTGATCAAATACCATTATTTGTATGAGCTGTAGGAATTACAGCTTTATTATTATTATTATCATTACCAGTATTAGCTGGTGCAATTACTATACTATTAACTGATCGAAATTTAAATACTTCTTTTTTTGATCCAGCTGGAGGAGGAGACCCTATTTTATATCAACATTTATTTTGATTT
>HZ5
ACTTCTCTTAGTTTACTAATTCGTACTGAATTAGGTAATCCTGGATCTTTAATTGGTGATGATCAAATTTATAATACTATTGTTACAGCTCATGCTTTTATTATAATTTTTTTTATAGTTATACCAATTATAATTGGTGGATTTGGAAATTGATTAGTACCTCTAATATTAGGAGCCCCTGATATAGCTTTCCCCCGAATAAATAATATAAGATTTTGATTATTACCCCCCTCTTTAACTTTATTAATTTCAAGAAGAATTGTAGAAAATGGAGCAGGAACAGGATGAACAGTTTATCCTCCTCTTTCCTCTAATATTGCTCATAGAGGAAGCTCAGTAGATTTAGCTATTTTTTCTTTACACTTAGCTGGAATTTCTTCAATTCTAGGTGCTATTAATTTTATTACTACAATTATTAATATACGAATTAATAATATATCCTTTGATCAAATACCATTATTTGTATGAGCTGTAGGAATTACAGCTTTATTATTATTATTATCATTACCAGTATTAGCTGGTGCAATTACTATACTATTAACTGATCGAAATTTAAATACTTCTTTTTTTGATCCAGCTGGAGGAGGAGACCCTATTTTATATCAACATTTATTTTGATTT
>HZZ1
ACTTCTCTTAGTTTAATAATTCGTACTGAATTAGGTAATCCTGGATCTTTAATTGGTGATGATCAAATTTATAATACTATTGTTACAGCTCATGCTTTTATTATAATTTTTTTTATAGTTATACCAATTATAATTGGTGGATTTGGAAATTGATTAGTACCTTTAATATTAGGAGCCCCTGATATAGCTTTCCCCCGAATAAATAATATAAGATTTTGATTATTACCCCCCTCTTTAACTTTACTAATTTCAAGAAGAATTGTAGAAAATGGAGCAGGAACAGGATGAACAGTTTATCCTCCTCTTTCCTCTAATATTGCTCATAGAGGAAGCTCAGTAGATTTAGCTATTTTTTCTTTACACTTAGCTGGAATTTCTTCAATCCTAGGTGCTATTAATTTTATTACTACAATTATTAATATACGAATTAATAATATATCCTTTGATCAAATACCTTTATTTGTATGAGCTGTAGGAATTACAGCTTTATTATTATTATTATCATTACCAGTATTAGCTGGTGCAATTACTATACTATTAACTGATCGAAATTTAAATACTTCTTTTTTTGACCCAGCCGGAGGAGGAGATCCTATTTTATATCAACATTTATTTTGATTT
>HZZ2
ACTTCTCTTAGTTTAATAATTCGTACTGAATTAGGTAATCCTGGATCTTTAATTGGTGATGATCAAATTTATAATACTATTGTTACAGCTCATGCTTTTATTATAATTTTTTTTATAGTTATACCAATTATAATTGGTGGATTTGGAAATTGATTAGTACCTTTAATATTAGGAGCCCCTGATATAGCTTTCCCCCGAATAAATAATATAAGATTTTGATTATTACCCCCCTCTTTAACTTTACTAATTTCAAGAAGAATTGTAGAAAATGGAGCAGGAACAGGATGAACAGTTTATCCTCCTCTTTCCTCTAATATTGCTCATAGAGGAAGCTCAGTAGATTTAGCTATTTTTTCTTTACACTTAGCTGGAATTTCTTCAATCCTAGGTGCTATTAATTTTATTACTACAATTATTAATATACGAATTAATAATATATCCTTTGATCAAATACCTTTATTTGTATGAGCTGTAGGAATTACAGCTTTATTATTATTATTATCATTACCAGTATTAGCTGGTGCAATTACTATACTATTAACTGATCGAAATTTAAATACTTCTTTTTTTGACCCAGCCGGAGGAGGAGATCCTATTTTATATCAACATTTATTTTGATTT
>HZZ3
ACTTCTCTTAGTTTAATAATTCGTACTGAATTAGGTAATCCTGGATCTTTAATTGGTGATGATCAAATTTATAATACTATTGTTACAGCTCATGCTTTTATTATAATTTTTTTTATAGTTATGCCAATTATAATTGGTGGATTTGGAAATTGATTAGTACCTTTAATATTAGGAGCCCCTGATATAGCTTTCCCCCGAATAAATAATATAAGATTTTGATTATTACCCCCCTCTTTAACTTTACTAATTTCAAGAAGAATTGTAGAAAATGGAGCAGGAACAGGATGAACAGTTTATCCTCCTCTTTCCTCTAATATTGCTCATAGAGGAAGCTCAGTAGATTTAGCTATTTTTTCTTTACACTTAGCTGGAATTTCTTCAATCCTAGGTGCTATTAATTTTATTACTACAATTATTAATATACGAATTAATAATATATCCTTTGATCAAATACCTTTATTTGTATGAGCTGTAGGAATTACAGCTTTATTATTATTATTATCATTACCAGTATTAGCTGGTGCAATTACTATACTATTAACTGATCGAAATTTAAATACTTCTTTTTTTGACCCAGCCGGAGGAGGAGATCCTATTTTATATCAACATTTATTTTGATTT
>HZZ4
ACTTCTCTTAGTTTAATAATTCGTACTGAATTAGGTAATCCTGGATCTTTAATTGGTGATGATCAAATTTATAATACTATTGTTACAGCTCATGCTTTTATTATAATTTTTTTTATAGTTATGCCAATTATAATTGGTGGATTTGGAAATTGATTAGTACCTTTAATATTAGGAGCCCCTGATATAGCTTTCCCCCGAATAAATAATATAAGATTTTGATTATTACCCCCCTCTTTAACTTTACTAATTTCAAGAAGAATTGTAGAAAATGGAGCAGGAACAGGATGAACAGTTTATCCTCCTCTTTCCTCTAATATTGCTCATAGAGGAAGCTCAGTAGATTTAGCTATTTTTTCTTTACACTTAGCTGGAATTTCTTCAATCCTAGGTGCTATTAATTTTATTACTACAATTATTAATATACGAATTAATAATATATCCTTTGATCAAATACCTTTATTTGTATGAGCTGTAGGAATTACAGCTTTATTATTATTATTATCATTACCAGTATTAGCTGGTGCAATTACTATACTATTAACTGATCGAAATTTAAATACTTCTTTTTTTGACCCAGCCGGAGGAGGAGATCCTATTTTATATCAACATTTATTTTGATTT
>HZZ5
ACTTCTCTTAGTTTAATAATTCGTACTGAATTAGGTAATCCTGGATCTTTAATTGGTGATGATCAAATTTATAATACTATTGTTACAGCTCATGCTTTTATTATAATTTTTTTTATAGTTATACCAATTATAATTGGTGGATTTGGAAATTGATTAGTACCTTTAATATTAGGAGCCCCTGATATAGCTTTCCCCCGAATAAATAATATAAGATTTTGATTATTACCCCCCTCTTTAACTTTACTAATTTCAAGAAGAATTGTAGAAAATGGAGCAGGAACAGGATGAACAGTTTATCCTCCTCTTTCCTCTAATATTGCTCATAGAGGAAGCTCAGTAGATTTAGCTATTTTTTCTTTACACTTAGCTGGAATTTCTTCAATCCTAGGTGCTATTAATTTTATTACTACAATTATTAATATACGAATTAATAATATATCCTTTGATCAAATACCTTTATTTGTATGAGCTGTAGGAATTACAGCTTTATTATTATTATTATCATTACCAGTATTAGCTGGTGCAATTACTATACTATTAACTGATCGAAATTTAAATACTTCTTTTTTTGACCCAGCCGGAGGAGGAGATCCTATTTTATATCAACATTTATTTTGATTT
>KM453725 Luehdorfia chinensis HY
ACTTCTCTTAGTTTAATAATTCGTACTGAATTAGGTAATCCTGGATCTTTAATTGGTGATGATCAAATTTATAATACTATTGTTACAGCTCATGCTTTTATTATAATTTTTTTTATAGTTATACCAATTATAATTGGTGGATTTGGAAATTGATTAGTACCTTTAATATTAGGAGCCCCTGATATAGCTTTCCCCCGAATAAATAATATAAGATTTTGATTATTACCCCCCTCTTTAACTTTACTAATTTCAAGAAGAATTGTAGAAAATGGAGCAGGAACAGGATGAACAGTTTATCCTCCTCTTTCCTCTAATATTGCTCATAGAGGAAGCTCAGTAGATTTAGCTATTTTTTCTTTACACTTAGCTGGAATTTCTTCAATCCTAGGTGCTATTAATTTTATTACTACAATTATTAATATACGAATTAATAATATATCCTTTGATCAAATACCTTTATTTGTATGAGCTGTAGGAATTACAGCTTTATTATTATTATTATCATTACCAGTATTAGCTGGTGCAATTACTATACTATTAACTGATCGAAATTTAAATACTTCTTTTTTTGACCCAGCCGGAGGAGGAGATCCTATTTTATATCAACATTTATTTTGATTT
>KM453726 Luehdorfia chinensis ZZ
ACTTCTCTTAGTTTAATAATTCGTACTGAATTAGGTAATCCTGGATCTTTAATTGGTGATGATCAAATTTATAATACTATTGTTACAGCTCATGCTTTTATTATAATTTTTTTTATAGTTATACCAATTATAATTGGTGGATTTGGAAATTGATTAGTACCTTTAATATTAGGAGCCCCTGATATAGCTTTCCCCCGAATAAATAATATAAGATTTTGATTATTACCCCCCTCTTTAACTTTACTAATTTCAAGAAGAATTGTAGAAAATGGAGCAGGAACAGGATGAACAGTTTATCCTCCTCTTTCCTCTAATATTGCTCATAGAGGAAGCTCAGTAGATTTAGCTATTTTTTCTTTACACTTAGCTGGAATTTCTTCAATCCTAGGTGCTATTAATTTTATTACTACAATTATTAATATACGAATTAATAATATATCCTTTGATCAAATACCTTTATTTGTATGAGCTGTAGGAATTACAGCTTTATTATTATTATTATCATTACCAGTATTAGCTGGTGCAATTACTATACTATTAACTGATCGAAATTTAAATACTTCTTTTTTTGACCCAGCCGGAGGAGGAGATCCTATTTTATATCAACATTTATTTTGATTT
>KM453727 Luehdorfia chinensis NS
ACTTCTCTTAGTTTAATAATTCGTACTGAATTAGGTAATCCTGGATCTTTAATTGGTGATGATCAAATTTATAATACTATTGTTACAGCTCATGCTTTTATTATAATTTTTTTTATAGTTATACCAATTATAATTGGTGGATTTGGAAATTGATTAGTACCTTTAATATTAGGAGCCCCTGATATAGCTTTCCCCCGAATAAATAATATAAGATTTTGATTATTACCCCCCTCTTTAACTTTACTAATTTCAAGAAGAATTGTAGAAAATGGAGCAGGAACAGGATGAACAGTTTATCCTCCTCTTTCCTCTAATATTGCTCATAGAGGAAGCTCAGTAGATTTAGCTATTTTTTCTTTACACTTAGCTGGAATTTCTTCAATCCTAGGTGCTATTAATTTTATTACTACAATTATTAATATACGAATTAATAATATATCCTTTGATCAAATACCTTTATTTGTATGAGCTGTAGGAATTACAGCTTTATTATTATTATTATCATTACCAGTATTAGCTGGTGCAATTACTATACTATTAACTGATCGAAATTTAAATACTTCTTTTTTTGACCCAGCCGGAGGAGGAGATCCTATTTTATATCAACATTTATTTTGATTT
>KU360130 Luehdorfia chinensis LYS
ACTTCTCTTAGTTTACTAATTCGTACTGAATTAGGTAATCCTGGATCTTTAATTGGTGATGATCAAATTTATAATACTATTGTTACAGCTCATGCTTTTATTATAATTTTTTTTATAGTTATACCAATTATAATTGGTGGATTTGGAAATTGATTAGTACCTCTAATATTAGGAGCCCCTGATATAGCTTTCCCCCGAATAAATAATATAAGATTTTGATTATTACCCCCCTCTTTAACTTTATTAATTTCAAGAAGAATTGTAGAAAATGGAGCAGGAACAGGATGAACAGTTTATCCTCCTCTTTCCTCTAATATTGCTCATAGAGGAAGCTCAGTAGATTTAGCTATTTTTTCTTTACACTTAGCTGGAATTTCTTCAATTCTAGGTGCTATTAATTTTATTACTACAATTATTAATATACGAATTAATAATATATCCTTTGATCAAATACCATTATTTGTATGAGCTGTAGGAATTACAGCTTTATTATTATTATTATCATTACCAGTATTAGCTGGTGCAATTACTATACTATTAACTGATCGAAATTTAAATACTTCTTTTTTTGATCCAGCTGGAGGAGGAGACCCTATTTTATATCAACATTTATTTTGATTT
>LS1
ACTTCTCTTAGTTTACTAATTCGTACTGAATTAGGTAATCCTGGATCTTTAATTGGTGATGATCAAATTTATAATACTATTGTTACAGCTCATGCTTTTATTATAATTTTTTTTATAGTTATACCAATTATAATTGGTGGATTTGGAAATTGATTAGTACCTCTAATATTAGGAGCCCCTGATATAGCTTTCCCCCGAATAAATAATATAAGATTTTGATTATTACCCCCCTCTTTAACTTTATTAATTTCAAGAAGAATTGTAGAAAATGGAGCAGGAACAGGATGAACAGTTTATCCTCCTCTTTCCTCTAATATTGCTCATAGAGGAAGCTCAGTAGATTTAGCTATTTTTTCTTTACACTTAGCTGGAATTTCTTCAATTCTAGGTGCTATTAATTTTATTACTACAATTATTAATATACGAATTAATAATATATCCTTTGATCAAATACCATTATTTGTATGAGCTGTAGGAATTACAGCTTTATTATTATTATTATCATTACCAGTATTAGCTGGTGCAATTACTATACTATTAACTGATCGAAATTTAAATACTTCTTTTTTTGATCCAGCTGGAGGAGGAGACCCTATTTTATATCAACATTTATTTTGATTT
>LS2
ACTTCTCTTAGTTTACTAATTCGTACTGAATTAGGTAATCCTGGATCTTTAATTGGTGATGATCAAATTTATAATACTATTGTTACAGCTCATGCTTTTATTATAATTTTTTTTATAGTTATACCAATTATAATTGGTGGATTTGGAAATTGATTAGTACCTCTAATATTAGGAGCCCCTGATATAGCTTTCCCCCGAATAAATAATATAAGATTTTGATTATTACCCCCCTCTTTAACTTTATTAATTTCAAGAAGAATTGTAGAAAATGGAGCAGGAACAGGATGAACAGTTTATCCTCCTCTTTCCTCTAATATTGCTCATAGAGGAAGCTCAGTAGATTTAGCTATTTTTTCTTTACACTTAGCTGGAATTTCTTCAATTCTAGGTGCTATTAATTTTATTACTACAATTATTAATATACGAATTAATAATATATCCTTTGATCAAATACCATTATTTGTATGAGCTGTAGGAATTACAGCTTTATTATTATTATTATCATTACCAGTATTAGCTGGTGCAATTACTATACTATTAACTGATCGAAATTTAAATACTTCTTTTTTTGATCCAGCTGGAGGAGGAGACCCTATTTTATATCAACATTTATTTTGATTT
>LS3
ACTTCTCTTAGTTTACTAATTCGTACTGAATTAGGTAATCCTGGATCTTTAATTGGTGATGATCAAATTTATAATACTATTGTTACAGCTCATGCTTTTATTATAATTTTTTTTATAGTTATACCAATTATAATTGGTGGATTTGGAAATTGATTAGTACCTCTAATATTAGGAGCCCCTGATATAGCTTTCCCCCGAATAAATAATATAAGATTTTGATTATTACCCCCCTCTTTAACTTTATTAATTTCAAGAAGAATTGTAGAAAATGGAGCAGGAACAGGATGAACAGTTTATCCTCCTCTTTCCTCTAATATTGCTCATAGAGGAAGCTCAGTAGATTTAGCTATTTTTTCTTTACACTTAGCTGGAATTTCTTCAATTCTAGGTGCTATTAATTTTATTACTACAATTATTAATATACGAATTAATAATATATCCTTTGATCAAATACCATTATTTGTATGAGCTGTAGGAATTACAGCTTTATTATTATTATTATCATTACCAGTATTAGCTGGTGCAATTACTATACTATTAACTGATCGAAATTTAAATACTTCTTTTTTTGATCCAGCTGGAGGAGGAGACCCTATTTTATATCAACATTTATTTTGATTT
>LS4
ACTTCTCTTAGTTTACTAATTCGTACTGAATTAGGTAATCCTGGATCTTTAATTGGTGATGATCAAATTTATAATACTATTGTTACAGCTCATGCTTTTATTATAATTTTTTTTATAGTTATACCAATTATAATTGGTGGATTTGGAAATTGATTAGTACCTCTAATATTAGGAGCCCCTGATATAGCTTTCCCCCGAATAAATAATATAAGATTTTGATTATTACCCCCCTCTTTAACTTTATTAATTTCAAGAAGAATTGTAGAAAATGGAGCAGGAACAGGATGAACAGTTTATCCTCCTCTTTCCTCTAATATTGCTCATAGAGGAAGCTCAGTAGATTTAGCTATTTTTTCTTTACACTTAGCTGGAATTTCTTCAATTCTAGGTGCTATTAATTTTATTACTACAATTATTAATATACGAATTAATAATATATCCTTTGATCAAATACCATTATTTGTATGAGCTGTAGGAATTACAGCTTTATTATTATTATTATCATTACCAGTATTAGCTGGTGCAATTACTATACTATTAACTGATCGAAATTTAAATACTTCTTTTTTTGATCCAGCTGGAGGAGGAGACCCTATTTTATATCAACATTTATTTTGATTT
>LS5
ACTTCTCTTAGTTTACTAATTCGTACTGAATTAGGTAATCCTGGATCTTTAATTGGTGATGATCAAATTTATAATACTATTGTTACAGCTCATGCTTTTATTATAATTTTTTTTATAGTTATACCAATTATAATTGGTGGATTTGGAAATTGATTAGTACCTCTAATATTAGGAGCCCCTGATATAGCTTTCCCCCGAATAAATAATATAAGATTTTGATTATTACCCCCCTCTTTAACTTTATTAATTTCAAGAAGAATTGTAGAAAATGGAGCAGGAACAGGATGAACAGTTTATCCTCCTCTTTCCTCTAATATTGCTCATAGAGGAAGCTCAGTAGATTTAGCTATTTTTTCTTTACACTTAGCTGGAATTTCTTCAATTCTAGGTGCTATTAATTTTATTACTACAATTATTAATATACGAATTAATAATATATCCTTTGATCAAATACCATTATTTGTATGAGCTGTAGGAATTACAGCTTTATTATTATTATTATCATTACCAGTATTAGCTGGTGCAATTACTATACTATTAACTGATCGAAATTTAAATACTTCTTTTTTTGATCCAGCTGGAGGAGGAGACCCTATTTTATATCAACATTTATTTTGATTT
>Luehdorfia_puziloi
ACTTCCCTTAGTTTACTAATTCGTACTGAATTAGGTAATCCTGGATCATTAATTGGAGATGATCAAATTTATAATACTATTGTTACAGCTCATGCTTTTATTATAATTTTTTTTATAGTTATACCAATTATAATTGGTGGATTTGGAAATTGATTAGTACCTTTAATATTAGGAGCCCCTGATATAGCTTTCCCTCGAATAAACAATATAAGATTTTGATTATTACCCCCCTCTTTAACTTTATTAATTTCAAGAAGAATTGTAGAAAATGGAGCAGGAACAGGATGAACAGTTTATCCCCCTCTTTCTTCTAATATTGCTCATAGAGGAAGCTCAGTAGATTTAGCTATTTTTTCATTACATTTAGCTGGAATTTCCTCAATTTTAGGAGCTATTAATTTTATTACTACAATTATTAATATACGAATTAATAACATATCTTTTGATCAAATACCTTTATTTGTTTGAGCTGTAGGAATTACAGCTTTATTATTATTATTATCATTACCAGTATTAGCTGGAGCAATTACTATATTATTAACTGATCGAAATTTAAATACTTCTTTTTTTGACCCAGCTGGAGGAGGAGACCCTATTTTATATCAACATTTATTTTGATTT
>Luehdorfia_taibai
ACTTCTCTTAGTTTACTAATTCGTACTGAATTAGGTAATCCTGGATCTTTAATTGGTGATGATCAAATTTATAACACTATTGTTACAGCTCATGCTTTTATTATAATTTTTTTTATAGTTATACCAATTATAATTGGTGGATTTGGAAATTGATTAGTACCTTTAATATTAGGAGCTCCTGATATAGCTTTCCCCCGAATAAATAATATAAGATTTTGATTATTACCCCCCTCTTTAACTTTACTAATTTCAAGAAGAATTGTAGAAAACGGAGCAGGAACAGGATGAACAGTTTATCCCCCTCTTTCCTCTAATATTGCTCATAGAGGAAGCTCAGTAGATTTAGCTATTTTTTCTTTACACTTAGCTGGAATTTCCTCAATCCTAGGTGCTATTAACTTTATTACTACAATTATTAACATACGAATTAATAATATATCCTTTGATCAAATACCTTTATTTGTATGAGCTGTAGGAATTACAGCTTTATTATTATTATTATCATTACCAGTATTAGCTGGTGCAATTACTATACTATTAACTGATCGAAATTTAAATACTTCTTTTTTTGACCCAGCTGGAGGAGGAGATCCTATTTTATATCAACATTTATTTTGATTT
>MZ420706 Luehdorfia chinensis WYJ
ACTTCTCTTAGTTTACTAATTCGTACTGAATTAGGTAATCCTGGATCTTTAATTGGTGATGATCAAATTTATAATACTATTGTTACAGCTCATGCTTTTATTATAATTTTTTTTATAGTTATACCAATTATAATTGGTGGATTTGGAAATTGATTAGTACCTTTAATATTAGGAGCCCCTGATATAGCTTTCCCCCGAATAAATAATATAAGATTTTGATTATTACCCCCCTCTTTAACTTTATTAATTTCAAGAAGAATTGTAGAAAATGGAGCAGGAACAGGATGAACAGTTTATCCTCCTCTTTCCTCTAATATTGCTCATAGAGGAAGCTCAGTAGATTTAGCTATTTTTTCTTTACACTTAGCTGGAATTTCTTCAATTCTAGGTGCTATTAATTTTATTACTACAATTATTAATATACGAATTAATAATATATCCTTTGATCAAATACCTTTATTTGTATGAGCTGTAGGAATTACAGCTTTATTATTATTATTATCATTACCAGTATTAGCTGGAGCAATTACTATACTATTAACTGATCGAAATTTAAATACTTCTTTTTTTGATCCAGCTGGAGGAGGAGATCCTATTTTATATCAACATTTATTTTGATTT
>NC027672 Luehdorfia chinensis XA
ACTTCTCTTAGTTTAATAATTCGTACTGAATTAGGTAATCCTGGATCTTTAATTGGTGATGATCAAATTTATAATACTATTGTTACAGCTCATGCTTTTATTATAATTTTTTTTATAGTTATACCAATTATAATTGGTGGATTTGGAAATTGATTAGTACCTTTAATATTAGGAGCCCCTGATATAGCTTTCCCCCGAATAAATAATATAAGATTTTGATTATTACCCCCCTCTTTAACTTTACTAATTTCAAGAAGAATTGTAGAAAATGGAGCAGGAACAGGATGAACAGTTTATCCTCCTCTTTCCTCTAATATTGCTCATAGAGGAAGCTCAGTAGATTTAGCTATTTTTTCTTTACACTTAGCTGGAATTTCTTCAATCCTAGGTGCTATTAATTTTATTACTACAATTATTAATATACGAATTAATAATATATCCTTTGATCAAATACCTTTATTTGTATGAGCTGTAGGAATTACAGCTTTATTATTATTATTATCATTACCAGTATTAGCTGGTGCAATTACTATACTATTAACTGATCGAAATTTAAATACTTCTTTTTTTGACCCAGCCGGAGGAGGAGATCCTATTTTATATCAACATTTATTTTGATTT
>OR044720 Luehdorfia chinensis LSX
ACTTCTCTTAGTTTAATAATTCGTACTGAATTAGGTAATCCTGGATCTTTAATTGGTGATGATCAAATTTATAATACTATTGTTACAGCTCATGCTTTTATTATAATTTTTTTTATAGTTATACCAATTATAATTGGTGGATTTGGAAATTGATTAGTACCTTTAATATTAGGAGCCCCTGATATAGCTTTCCCCCGAATAAATAATATAAGATTTTGATTATTACCCCCCTCTTTAACTTTACTAATTTCAAGAAGAATTGTAGAAAATGGAGCAGGAACAGGATGAACAGTTTATCCTCCTCTTTCCTCTAATATTGCTCATAGAGGAAGCTCAGTAGATTTAGCTATTTTTTCTTTACACTTAGCTGGAATTTCTTCAATCCTAGGTGCTATTAATTTTATTACTACAATTATTAATATACGAATTAATAATATATCCTTTGATCAAATACCTTTATTTGTATGAGCTGTAGGAATTACAGCTTTATTATTATTATTATCATTACCAGTATTAGCTGGTGCAATTACTATACTATTAACTGATCGAAATTTAAATACTTCTTTTTTTGACCCAGCCGGAGGAGGAGATCCTATTTTATATCAACATTTATTTTGATTT
>OR058734 Luehdorfia chinensis THL
ACTTCTCTTAGTTTACTAATTCGTACTGAATTAGGTAATCCTGGATCTTTAATTGGTGATGATCAAATTTATAATACTATTGTTACAGCTCATGCTTTTATTATAATTTTTTTTATAGTTATACCAATTATAATTGGTGGATTTGGAAATTGATTAGTACCTCTAATATTAGGAGCCCCTGATATAGCTTTCCCCCGAATAAATAATATAAGATTTTGATTATTACCCCCCTCTTTAACTTTATTAATTTCAAGAAGAATTGTAGAAAATGGAGCAGGAACAGGATGAACAGTTTATCCTCCTCTTTCCTCTAATATTGCTCATAGAGGAAGCTCAGTAGATTTAGCTATTTTTTCTTTACACTTAGCTGGAATTTCTTCAATTCTAGGTGCTATTAATTTTATTACTACAATTATTAATATACGAATTAATAATATATCCTTTGATCAAATACCATTATTTGTATGAGCTGTAGGAATTACAGCTTTATTATTATTATTATCATTACCAGTATTAGCTGGTGCAATTACTATACTATTAACTGATCGAAATTTAAATACTTCTTTTTTTGATCCAGCTGGAGGAGGAGACCCTATTTTATATCAACATTTATTTTGATTT
>Parnassius_nomion
ACTTCTTTAAGATTATTAATTCGTACTGAATTAGGTAATCCTGGATCTTTAATTGGAGATGATCAAATTTATAATACTATTGTAACAGCTCACGCTTTTATTATAATTTTTTTCATGGTTATACCAATCATAATTGGAGGATTTGGAAATTGATTAGTTCCATTAATATTAGGAGCTCCAGATATAGCTTTCCCCCGAATAAACAATATAAGATTTTGATTATTACCCCCCTCATTAACTTTATTAATTTCCAGAAGTATCGTCGAAAATGGAGCAGGAACTGGATGAACAGTTTATCCCCCTTTATCATCTAATATTGCCCATGGAGGTAGCTCAGTTGATTTAGCTATTTTTTCTTTACATTTAGCTGGAATTTCATCTATCTTAGGAGCTATTAATTTTATTACAACTATTATTAATATACGAATTAATAATATATCATTTGATCAAATACCTCTTTTTGTTTGAGCAGTAGGAATTACCGCTTTACTTTTATTATTATCTTTACCTGTTTTAGCAGGTGCTATTACAATACTTCTAACAGATCGAAATCTTAATACCTCATTTTTTGATCCTGCAGGAGGTGGAGATCCTATTTTATATCAACATTTATTTTGATTT
>THL1
ACTTCTCTTAGTTTACTAATTCGTACTGAATTAGGTAATCCTGGATCTTTAATTGGTGATGATCAAATTTATAATACTATTGTTACAGCTCATGCTTTTATTATAATTTTTTTTATAGTTATACCAATTATAATTGGTGGATTTGGAAATTGATTAGTACCTCTAATATTAGGAGCCCCTGATATAGCTTTCCCCCGAATAAATAATATAAGATTTTGATTATTACCCCCCTCTTTAACTTTATTAATTTCAAGAAGAATTGTAGAAAATGGAGCAGGAACAGGATGAACAGTTTATCCTCCTCTTTCCTCTAATATTGCTCATAGAGGAAGCTCAGTAGATTTAGCTATTTTTTCTTTACACTTAGCTGGAATTTCTTCAATTCTAGGTGCTATTAATTTTATTACTACAATTATTAATATACGAATTAATAATATATCCTTTGATCAAATACCATTATTTGTATGAGCTGTAGGAATTACAGCTTTATTATTATTATTATCATTACCAGTATTAGCTGGTGCAATTACTATACTATTAACTGATCGAAATTTAAATACTTCTTTTTTTGATCCAGCTGGAGGAGGAGACCCTATTTTATATCAACATTTATTTTGATTT
>THL2
ACTTCTCTTAGTTTACTAATTCGTACTGAATTAGGTAATCCTGGATCTTTAATTGGTGATGATCAAATTTATAATACTATTGTTACAGCTCATGCTTTTATTATAATTTTTTTTATAGTTATACCAATTATAATTGGTGGATTTGGAAATTGATTAGTACCTCTAATATTAGGAGCCCCTGATATAGCTTTCCCCCGAATAAATAATATAAGATTTTGATTATTACCCCCCTCTTTAACTTTATTAATTTCAAGAAGAATTGTAGAAAATGGAGCAGGAACAGGATGAACAGTTTATCCTCCTCTTTCCTCTAATATTGCTCATAGAGGAAGCTCAGTAGATTTAGCTATTTTTTCTTTACACTTAGCTGGAATTTCTTCAATTCTAGGTGCTATTAATTTTATTACTACAATTATTAATATACGAATTAATAATATATCCTTTGATCAAATACCATTATTTGTATGAGCTGTAGGAATTACAGCTTTATTATTATTATTATCATTACCAGTATTAGCTGGTGCAATTACTATACTATTAACTGATCGAAATTTAAATACTTCTTTTTTTGATCCAGCTGGAGGAGGAGACCCTATTTTATATCAACATTTATTTTGATTT
>THL3
ACTTCTCTTAGTTTACTAATTCGTACTGAATTAGGTAATCCTGGATCTTTAATTGGTGATGATCAAATTTATAATACTATTGTTACAGCTCATGCTTTTATTATAATTTTTTTTATAGTTATACCAATTATAATTGGTGGATTTGGAAATTGATTAGTACCTCTAATATTAGGAGCCCCTGATATAGCTTTCCCCCGAATAAATAATATAAGATTTTGATTATTACCCCCCTCTTTAACTTTATTAATTTCAAGAAGAATTGTAGAAAATGGAGCAGGAACAGGATGAACAGTTTATCCTCCTCTTTCCTCTAATATTGCTCATAGAGGAAGCTCAGTAGATTTAGCTATTTTTTCTTTACACTTAGCTGGAATTTCTTCAATTCTAGGTGCTATTAATTTTATTACTACAATTATTAATATACGAATTAATAATATATCCTTTGATCAAATACCATTATTTGTATGAGCTGTAGGAATTACAGCTTTATTATTATTATTATCATTACCAGTATTAGCTGGTGCAATTACTATACTATTAACTGATCGAAATTTAAATACTTCTTTTTTTGATCCAGCTGGAGGAGGAGACCCTATTTTATATCAACATTTATTTTGATTT
>THL4
ACTTCTCTTAGTTTACTAATTCGTACTGAATTAGGTAATCCTGGATCTTTAATTGGTGATGATCAAATTTATAATACTATTGTTACAGCTCATGCTTTTATTATAATTTTTTTTATAGTTATACCAATTATAATTGGTGGATTTGGAAATTGATTAGTACCTCTAATATTAGGAGCCCCTGATATAGCTTTCCCCCGAATAAATAATATAAGATTTTGATTATTACCCCCCTCTTTAACTTTATTAATTTCAAGAAGAATTGTAGAAAATGGAGCAGGAACAGGATGAACAGTTTATCCTCCTCTTTCCTCTAATATTGCTCATAGAGGAAGCTCAGTAGATTTAGCTATTTTTTCTTTACACTTAGCTGGAATTTCTTCAATTCTAGGTGCTATTAATTTTATTACTACAATTATTAATATACGAATTAATAATATATCCTTTGATCAAATACCATTATTTGTATGAGCTGTAGGAATTACAGCTTTATTATTATTATTATCATTACCAGTATTAGCTGGTGCAATTACTATACTATTAACTGATCGAAATTTAAATACTTCTTTTTTTGATCCAGCTGGAGGAGGAGACCCTATTTTATATCAACATTTATTTTGATTT
>THL5
ACTTCTCTTAGTTTACTAATTCGTACTGAATTAGGTAATCCTGGATCTTTAATTGGTGATGATCAAATTTATAATACTATTGTTACAGCTCATGCTTTTATTATAATTTTTTTTATAGTTATACCAATTATAATTGGTGGATTTGGAAATTGATTAGTACCTCTAATATTAGGAGCCCCTGATATAGCTTTCCCCCGAATAAATAATATAAGATTTTGATTATTACCCCCCTCTTTAACTTTATTAATTTCAAGAAGAATTGTAGAAAATGGAGCAGGAACAGGATGAACAGTTTATCCTCCTCTTTCCTCTAATATTGCTCATAGAGGAAGCTCAGTAGATTTAGCTATTTTTTCTTTACACTTAGCTGGAATTTCTTCAATTCTAGGTGCTATTAATTTTATTACTACAATTATTAATATACGAATTAATAATATATCCTTTGATCAAATACCATTATTTGTATGAGCTGTAGGAATTACAGCTTTATTATTATTATTATCATTACCAGTATTAGCTGGTGCAATTACTATACTATTAACTGATCGAAATTTAAATACTTCTTTTTTTGATCCAGCTGGAGGAGGAGACCCTATTTTATATCAACATTTATTTTGATTT
>THL6
ACTTCTCTTAGTTTACTAATTCGTACTGAATTAGGTAATCCTGGATCTTTAATTGGTGATGATCAAATTTATAATACTATTGTTACAGCTCATGCTTTTATTATAATTTTTTTTATAGTTATACCAATTATAATTGGTGGATTTGGAAATTGATTAGTACCTCTAATATTAGGAGCCCCTGATATAGCTTTCCCCCGAATAAATAATATAAGATTTTGATTATTACCCCCCTCTTTAACTTTATTAATTTCAAGAAGAATTGTAGAAAATGGAGCAGGAACAGGATGAACAGTTTATCCTCCTCTTTCCTCTAATATTGCTCATAGAGGAAGCTCAGTAGATTTAGCTATTTTTTCTTTACACTTAGCTGGAATTTCTTCAATTCTAGGTGCTATTAATTTTATTACTACAATTATTAATATACGAATTAATAATATATCCTTTGATCAAATACCATTATTTGTATGAGCTGTAGGAATTACAGCTTTATTATTATTATTATCATTACCAGTATTAGCTGGTGCAATTACTATACTATTAACTGATCGAAATTTAAATACTTCTTTTTTTGATCCAGCTGGAGGAGGAGACCCTATTTTATATCAACATTTATTTTGATTT
>WYJ1
ACTTCTCTTAGTTTACTAATTCGTACTGAATTAGGTAATCCTGGATCTTTAATTGGTGATGATCAAATTTATAATACTATTGTTACAGCTCATGCTTTTATTATAATTTTTTTTATAGTTATACCAATTATAATTGGTGGATTTGGAAATTGATTAGTACCTTTAATATTAGGAGCCCCTGATATAGCTTTCCCCCGAATAAATAATATAAGATTTTGATTATTACCCCCCTCTTTAACTTTATTAATTTCAAGAAGAATTGTAGAAAATGGAGCAGGAACAGGATGAACAGTTTATCCTCCTCTTTCCTCTAATATTGCTCATAGAGGAAGCTCAGTAGATTTAGCTATTTTTTCTTTACACTTAGCTGGAATTTCTTCAATTCTAGGTGCTATTAATTTTATTACTACAATTATTAATATACGAATTAATAATATATCCTTTGATCAAATACCTTTATTTGTATGAGCTGTAGGAATTACAGCTTTATTATTATTATTATCATTACCAGTATTAGCTGGAGCAATTACTATACTATTAACTGATCGAAATTTAAATACTTCTTTTTTTGATCCAGCTGGAGGAGGAGATCCTATTTTATATCAACATTTATTTTGATTT
>WYJ2
ACTTCTCTTAGTTTACTAATTCGTACTGAATTAGGTAATCCTGGATCTTTAATTGGTGATGATCAAATTTATAATACTATTGTTACAGCTCATGCTTTTATTATAATTTTTTTTATAGTTATACCAATTATAATTGGTGGATTTGGAAATTGATTAGTACCTTTAATATTAGGAGCCCCTGATATAGCTTTCCCCCGAATAAATAATATAAGATTTTGATTATTACCCCCCTCTTTAACTTTATTAATTTCAAGAAGAATTGTAGAAAATGGAGCAGGAACAGGATGAACAGTTTATCCTCCTCTTTCCTCTAATATTGCTCATAGAGGAAGCTCAGTAGATTTAGCTATTTTTTCTTTACACTTAGCTGGAATTTCTTCAATTCTAGGTGCTATTAATTTTATTACTACAATTATTAATATACGAATTAATAATATATCCTTTGATCAAATACCTTTATTTGTATGAGCTGTAGGAATTACAGCTTTATTATTATTATTATCATTACCAGTATTAGCTGGAGCAATTACTATACTATTAACTGATCGAAATTTAAATACTTCTTTTTTTGATCCAGCTGGAGGAGGAGATCCTATTTTATATCAACATTTATTTTGATTT
>WYJ3
ACTTCTCTTAGTTTACTAATTCGTACTGAATTAGGTAATCCTGGATCTTTAATTGGTGATGATCAAATTTATAATACTATTGTTACAGCTCATGCTTTTATTATAATTTTTTTTATAGTTATACCAATTATAATTGGTGGATTTGGAAATTGATTAGTACCTTTAATATTAGGAGCCCCTGATATAGCTTTCCCCCGAATAAATAATATAAGATTTTGATTATTACCCCCCTCTTTAACTTTATTAATTTCAAGAAGAATTGTAGAAAATGGAGCAGGAACAGGATGAACAGTTTATCCTCCTCTTTCCTCTAATATTGCTCATAGAGGAAGCTCAGTAGATTTAGCTATTTTTTCTTTACACTTAGCTGGAATTTCTTCAATTCTAGGTGCTATTAATTTTATTACTACAATTATTAATATACGAATTAATAATATATCCTTTGATCAAATACCTTTATTTGTATGAGCTGTAGGAATTACAGCTTTATTATTATTATTATCATTACCAGTATTAGCTGGAGCAATTACTATACTATTAACTGATCGAAATTTAAATACTTCTTTTTTTGATCCAGCTGGAGGAGGAGATCCTATTTTATATCAACATTTATTTTGATTT
>WYJ4
ACTTCTCTTAGTTTACTAATTCGTACTGAATTAGGTAATCCTGGATCTTTAATTGGTGATGATCAAATTTATAATACTATTGTTACAGCTCATGCTTTTATTATAATTTTTTTTATAGTTATACCAATTATAATTGGTGGATTTGGAAATTGATTAGTACCTTTAATATTAGGAGCCCCTGATATAGCTTTCCCCCGAATAAATAATATAAGATTTTGATTATTACCCCCCTCTTTAACTTTATTAATTTCAAGAAGAATTGTAGAAAATGGAGCAGGAACAGGATGAACAGTTTATCCTCCTCTTTCCTCTAATATTGCTCATAGAGGAAGCTCAGTAGATTTAGCTATTTTTTCTTTACACTTAGCTGGAATTTCTTCAATTCTAGGTGCTATTAATTTTATTACTACAATTATTAATATACGAATTAATAATATATCCTTTGATCAAATACCTTTATTTGTATGAGCTGTAGGAATTACAGCTTTATTATTATTATTATCATTACCAGTATTAGCTGGAGCAATTACTATACTATTAACTGATCGAAATTTAAATACTTCTTTTTTTGATCCAGCTGGAGGAGGAGATCCTATTTTATATCAACATTTATTTTGATTT
>WYJ5
ACTTCTCTTAGTTTACTAATTCGTACTGAATTAGGTAATCCTGGATCTTTAATTGGTGATGATCAAATTTATAATACTATTGTTACAGCTCATGCTTTTATTATAATTTTTTTTATAGTTATACCAATTATAATTGGTGGATTTGGAAATTGATTAGTACCTTTAATATTAGGAGCCCCTGATATAGCTTTCCCCCGAATAAATAATATAAGATTTTGATTATTACCCCCCTCTTTAACTTTATTAATTTCAAGAAGAATTGTAGAAAATGGAGCAGGAACAGGATGAACAGTTTATCCTCCTCTTTCCTCTAATATTGCTCATAGAGGAAGCTCAGTAGATTTAGCTATTTTTTCTTTACACTTAGCTGGAATTTCTTCAATTCTAGGTGCTATTAATTTTATTACTACAATTATTAATATACGAATTAATAATATATCCTTTGATCAAATACCTTTATTTGTATGAGCTGTAGGAATTACAGCTTTATTATTATTATTATCATTACCAGTATTAGCTGGAGCAATTACTATACTATTAACTGATCGAAATTTAAATACTTCTTTTTTTGATCCAGCTGGAGGAGGAGATCCTATTTTATATCAACATTTATTTTGATTT
