# Supplementary material for: Non‐Invasive Sampling Reveals Genetic Differentiation and Lineage Structure in the Rare Butterfly Luehdorfia chinensis Leech (Lepidoptera Papilionidae)
Source: Ecol Evol. 2026 Jun 4;16(6):e73764. doi: 10.1002/ece3.73764 (PMC13238631; doi:10.1002/ece3.73764)
Supplement: Supplementary file 1 — Data S1: ece373764‐sup‐0001‐DataS1.zip. [file ECE3-16-e73764-s001.zip › Data S6:COI_haplotype.nex.nex]

#NEXUS
Begin Data;
    Dimensions ntax=5 nchar=45;
    Format datatype=DNA missing=N gap=-;
    Matrix
H1	CACTTTATTTAC
H2	CATTTTTATTAT
H3	CACCTTATTTCT
H4	AATTCCTTCCAT
H5	AGTTCCTTCCAT
;
End;

Begin Traits;
Dimensions NTraits=13;
Format labels=yes missing=? separator=Comma;
TraitLabels BHS CZ HZ HZZ HY ZZ NS LYS LS WYJ XA LSX THL;
Matrix
H1 4,5,5,0,0,0,0,1,5,0,0,0,7
H2 1,0,0,0,0,0,0,0,0,6,0,0,0
H3 1,0,0,0,0,0,0,0,0,0,0,0,0
H4 0,0,0,3,1,1,1,0,0,0,1,1,0
H5 0,0,0,2,0,0,0,0,0,0,0,0,0
;
End;
