# Supplementary material for: Non‐Invasive Sampling Reveals Genetic Differentiation and Lineage Structure in the Rare Butterfly Luehdorfia chinensis Leech (Lepidoptera Papilionidae)
Source: Ecol Evol. 2026 Jun 4;16(6):e73764. doi: 10.1002/ece3.73764 (PMC13238631; doi:10.1002/ece3.73764)
Supplement: Supplementary file 1 — Data S1: ece373764‐sup‐0001‐DataS1.zip. [file ECE3-16-e73764-s001.zip › README.csv.csv]

README ¨C Supporting Information Files
This document describes the supporting data files associated with the manuscript entitled
¡°Non-invasive sampling reveals genetic differentiation and lineage structure in the rare butterfly Luehdorfia chinensis Leech (Lepidoptera Papilionidae)¡±.
All files are provided to support the population genetic analyses and results presented in the manuscript.
Description of Supporting Data Files
Data S1: population_info.csv
Sample metadata file containing population-level and individual-level information, including population code, sampling locality, and sample identifiers used throughout the analyses.
Data S2: NIS_DNA_quality_raw_data.csv
Raw DNA quality measurements obtained from non-invasive samples, including concentration and quality indicators used to assess DNA suitability for downstream genetic analyses.
Data S3: GenBank_accession_list.csv
List of GenBank accession numbers corresponding to the COI sequences analyzed in this study, linked to sample identifiers and population information.
Data S4: COI.arp
Arlequin project file containing aligned COI sequence data and analysis parameters used for population genetic analyses, including genetic diversity indices and population differentiation.
Data S5: COI.fas
COI mitochondrial gene sequences in FASTA format used for sequence alignment and genetic diversity analyses.
Data S6: COI_haplotype.nex
NEXUS-format file containing haplotype data used for haplotype network and phylogenetic-related analyses.
Notes
All supporting data files are provided as originally used in the analyses and are sufficient to reproduce the population genetic results reported in the manuscript.
