# Supplementary material for: Non‐Invasive Sampling Reveals Genetic Differentiation and Lineage Structure in the Rare Butterfly Luehdorfia chinensis Leech (Lepidoptera Papilionidae)
Source: Ecol Evol. 2026 Jun 4;16(6):e73764. doi: 10.1002/ece3.73764 (PMC13238631; doi:10.1002/ece3.73764)
Supplement: Supplementary file 1 — Data S1: ece373764‐sup‐0001‐DataS1.zip. [file ECE3-16-e73764-s001.zip › Data S1:population_info.csv.csv]

SampleID,Population,GenBank_Accession,Data_Source
LS1,Laoshan,PP717937,This study
LS2,Laoshan,PP717938,This study
LS3,Laoshan,PP717939,This study
LS4,Laoshan,PP717940,This study
LS5,Laoshan,PP717941,This study
HZZ1,Houzhenzi,PP717927,This study
HZZ2,Houzhenzi,PP717928,This study
HZZ3,Houzhenzi,PP717929,This study
HZZ4,Houzhenzi,PP717930,This study
HZZ5,Houzhenzi,PP717931,This study
THL1,Taohongling,OR058734,This study
THL2,Taohongling,KP061178,NCBI
THL3,Taohongling,KP061179,NCBI
THL4,Taohongling,KP061180,NCBI
THL5,Taohongling,PP717946,This study
THL6,Taohongling,PP717947,This study
THL7,Taohongling,PP717948,This study
CZ1,Chuzhou,KP061166,NCBI
CZ2,Chuzhou,KP061167,NCBI
CZ3,Chuzhou,KP061168,NCBI
CZ4,Chuzhou,KP061169,NCBI
CZ5,Chuzhou,KP061170,NCBI
BHS1,Baohuashan,EU622524,NCBI
BHS2,Baohuashan,KP061154,NCBI
BHS3,Baohuashan,KP061155,NCBI
BHS4,Baohuashan,KP061156,NCBI
BHS5,Baohuashan,KP061157,NCBI
BHS6,Baohuashan,KP061158,NCBI
HZ1,Hangzhou,KP061202,NCBI
HZ2,Hangzhou,KP061203,NCBI
HZ3,Hangzhou,KP061204,NCBI
HZ4,Hangzhou,KP061205,NCBI
HZ5,Hangzhou,KP061206,NCBI
WYJ1,Wuyunjie,MZ420706,NCBI
LYS1,Langyashan,KU360130,NCBI
HY1,Huayin,KM453725,NCBI
LSX1,Luanshanxian,OR044720,NCBI
NS1,Ningshan,KM453727,NCBI
XA1,Xi'an,NC027672,NCBI
ZZ1,Zhouzhi,KM453726,NCBI
